# Supplementary material for: Impact of Difluoromethylornithine and AMXT 1501 on Gene Expression and Capsule Regulation in Streptococcus pneumoniae
Source: Biomolecules. 2024 Feb 2;14(2):178. doi: 10.3390/biom14020178 (PMC10887117; doi:10.3390/biom14020178)
Supplement: Supplementary file 1 [file biomolecules-14-00178-s001.zip]

Archive with 1 entries (1 files):
- biomolecules-2828800-supplementary.pdf
